# Supplementary material for: High-Content Analysis of CRISPR-Cas9 Gene-Edited Human Embryonic Stem Cells
Source: Stem Cell Reports. 2016 Jan 12;6(1):109–20. doi: 10.1016/j.stemcr.2015.11.014 (PMC4720027; doi:10.1016/j.stemcr.2015.11.014)
Supplement: Table S3. μFeature Proliferation Data Ascertained by High Content Analysis over the Length of the Gene-Editing Experiment, Related To Figure 3 [file mmc2.xlsx]

## Sheet: Table1
Table S3. µFeature proliferation data ascertained by high-content analysis over the length of gene-editing experiment in Figure 3D-E. Each row indicates a different µFeature within ArrayEdit.
Day2Count	Day3Count	Day4Count	Day5Count	Day6Count
2	4	1	2	1
1	1	5	15	2
2	5	4	23	31
2	3	6	4	4
5	14	14	36	53
10	2	4	12	6
3	4	2	8	4
1	6	11	25	44
1	7	16	32	56
6	2	5	3	2
8	3	27	36	67
3	13	4	13	27
7	1	2	3	3
2	1	6	19	40
6	1	3	8	8
19	9	19	32	57
1	2	1	5	1
2	1	8	2	2
2	2	8	3	9
9	6	1	6	1
2	6	5	11	50
2	1	1	2	1
5	1	11	1	2
9	11	4	1	3
3	5	4	1	39
5	3	4	9	3
5	6	2	6	4
4	3	2	4	2
2	1	4	11	41
2	1	1	1	1
2	1	1	2	2
1	1	3	6	3
1	2	2	1	3
1	6	12	11	17
7	3	15	16	12
6	2	19	26	19
2	1	15	17	17
1	4	25	35	41
6	1	1	2	3
1	1	4	4	1
1	4	5	14	19
3	6	17	22	1
7	1	6	12	3
7	2	10	39	50
4	7	7	11	26
1	6	8	23	50																									2	3	4	5	6
2	2	4	8	1
3	5	14	10	38
3	1	6	8	42
2	8	4	6	13
2	8	16	25	40
3	4	10	31	50
16	11	10	2	10
5	6	12	5	4
2	2	6	13	1
2	1	1	2	2
6	12	8	11	10
3	5	2	3	1
1	1	10	4	7
1	1	1	4	2
3	5	8	1	5
14	13	19	33	35
1	1	6	16	4
3	3	4	1	11
3	12	22	33	53
2	1	1	3	16
5	2	20	18	8
2	8	24	31	45
6	4	4	4	1
5	3	13	4	9
4	6	8	10	9
3	11	17	16	30
2	1	1	1	1
9	7	17	19	40
1	2	2	2	1
4	8	5	8	6
1	3	7	6	7
2	4	5	7	6
4	10	11	26	39
1	9	23	25	62
1	5	1	8	6
6	6	6	6	3
2	1	1	1	4
3	7	2	3	2
1	2	1	2	2
3	1	1	2	2
1	1	1	1	1
5	2	4	1	1
3	1	2	2	2
1	1	1	1	1
4	5	2	1	2
4	5	2	2	2
3	5	2	1	2
1	2	12	1	3
8	5	2	8	4
2	1	1	2	1
1	2	2	3	4
4	2	4	3	3
5	10	19	33	20
5	7	2	4	3
2	7	3	3	2
7	23	33	45	62
2	2	9	23	20
5	13	1	7	2
3	12	11	4	1
5	4	6	6	6
3	3	6	2	1
3	1	1	2	2
2	2	3	7	4
4	6	14	7	1
6	3	11	9	1
2	8	13	7	2
2	1	1	5	5
6	12	23	24	57
6	2	17	23	30
2	3	13	33	51
4	7	6	10	53
1	1	7	2	6
2	3	10	12	54
6	2	9	15	24
1	3	6	10	22
4	9	21	34	52
4	6	5	5	2
1	1	4	6	18
3	4	4	6	34
3	1	1	1	2
2	1	10	4	6
2	5	16	8	31
4	4	13	17	39
2	13	7	23	50
1	3	9	6	35
1	1	2	9	18
2	6	2	2	2
5	3	2	1	1
1	3	1	4	5
1	3	1	1	1
1	2	1	1	1
6	5	20	34	42
5	1	2	2	3
9	7	25	29	34
2	5	14	44	31
2	4	16	43	27
1	1	4	12	16
3	5	12	20	31
1	2	7	10	8
1	1	12	30	51
3	8	14	33	50
1	1	2	2	1
4	11	1	4	7
3	7	5	8	13
3	1	7	4	3
1	3	2	3	14
2	7	8	8	6
3	11	9	10	8
2	7	3	6	7
11	12	4	6	7
4	4	13	4	10
14	7	4	7	8
11	35	9	6	5
16	7	8	3	8
12	15	13	11	10
10	12	11	3	6
8	13	12	16	21
5	5	3	11	31
2	8	2	4	8
1	3	5	23	37
15	10	3	11	1
1	1	38	2	2
4	5	4	10	3
5	7	5	5	4
3	1	3	2	3
5	6	2	5	7
5	4	8	13	8
1	3	3	1	8
3	3	4	9	8
2	9	3	7	11
7	4	9	8	21
8	14	9	30	36
15	12	7	35	40
9	6	4	2	5
3	9	2	3	6
1	1	3	4	18
2	1	4	8	12
7	4	7	11	7
4	1	2	6	14
4	8	4	6	5
6	4	5	1	8
2	5	3	7	7
8	8	12	1	7
2	4	3	5	10
7	6	7	3	5
2	1	1	6	6
4	1	1	2	5
5	5	5	7	9
1	1	1	9	4
1	1	2	4	7
2	1	7	1	7
6	5	11	17	22
4	2	2	3	1
8	8	9	9	5
10	2	2	1	1
2	2	3	7	18
1	1	5	2	3
1	2	3	3	2
2	3	8	3	3
1	2	1	1	4
2	1	3	2	3
1	4	1	1	4
10	6	8	19	21
1	1	1	1	3
6	5	4	3	7
10	5	10	10	11
6	1	1	4	7
4	3	1	8	4
7	6	10	3	1
9	5	6	15	7
3	5	7	4	5
5	4	2	6	3
9	8	20	48	64
8	5	6	5	13
2	3	3	4	7
3	2	9	27	16
4	2	2	2	5
1	7	7	3	8
2	8	8	6	2
6	1	4	10	7
11	1	5	1	4
7	3	2	2	6
17	26	8	4	1
6	6	5	4	2
12	8	12	9	3
7	4	8	5	3
8	2	12	9	1
13	15	9	4	7
7	4	12	3	4
1	3	1	2	8
10	5	13	3	6
3	7	2	6	1
12	1	4	3	1
9	6	3	5	5
13	2	4	2	6
3	3	1	2	5
5	3	5	1	1
4	3	2	1	8
10	3	5	5	9
2	5	4	2	5
11	14	16	12	30
2	3	2	1	3
7	5	4	2	6
14	11	18	15	23
12	11	9	4	9
5	1	2	11	3
7	2	14	4	13
3	1	2	5	2
15	9	10	12	22
4	10	24	59	80
2	4	2	4	9
5	8	8	5	6
2	1	8	1	6
2	3	6	5	5
6	8	4	6	7
7	6	7	11	9
7	6	5	7	5
7	6	8	2	5
5	5	6	4	3
9	10	5	8	10
9	4	9	12	11
10	5	7	14	12
2	3	6	3	6
17	11	7	6	13
5	3	1	1	4
5	4	1	4	6
2	3	3	3	3
17	18	22	24	39
9	8	8	10	16
9	3	1	3	8
1	1	4	3	5
8	5	1	4	11
10	7	13	7	5
3	4	3	2	5
4	6	5	8	12
10	8	10	16	29
12	13	11	8	12
15	4	5	11	5
19	20	13	8	11
12	5	6	15	8
3	4	11	11	3
3	3	3	3	1
1	3	4	4	3
7	5	7	13	15
2	1	3	9	10
3	3	5	6	11
7	10	12	1	8
5	3	2	1	3
3	7	6	3	3
4	3	4	7	3
4	4	12	23	45
7	6	7	15	23
2	1	3	2	2
8	3	3	4	3
14	12	10	8	8
5	3	4	8	7
11	3	2	7	5
7	13	6	8	12
2	8	5	10	3
8	5	5	1	2
1	8	2	3	6
8	13	4	13	5
4	3	6	4	3
4	2	7	6	10
3	3	3	3	6
7	3	1	6	4
7	7	1	4	2
7	3	8	3	2
2	5	4	5	4
5	23	1	11	11
1	3	3	4	3
4	5	8	1	7
5	3	6	1	1
3	3	7	3	3
8	5	6	1	7
8	4	14	7	31
1	3	4	4	12
2	1	6	65	68
1	3	5	9	35
2	2	2	3	3
13	6	5	2	4
4	12	12	2	8
4	3	2	2	1
8	7	11	1	4
11	13	13	9	33
5	9	8	9	9
2	2	3	2	1
4	1	2	2	2
12	18	31	73	54
4	1	3	20	77
4	2	1	2	1
3	14	2	1	13
3	2	1	2	2
7	12	21	22	50
6	6	3	4	2
10	9	11	2	14
6	9	16	33	65
10	17	25	15	35
8	11	8	7	17
5	7	7	3	7
6	5	7	5	9
9	7	12	17	20
3	1	2	7	9
6	5	11	6	9
5	9	16	9	6
3	6	12	13	12
8	10	6	4	14
7	13	9	8	11
3	4	3	1	15
1	1	3	1	4
9	22	24	15	53
6	14	14	18	8
7	9	4	11	19
18	15	15	9	13
12	6	11	8	9
8	3	4	6	5
9	8	8	13	45
9	11	7	6	17
3	8	4	1	5
3	10	4	2	7
5	4	6	4	2
1	4	2	4	8
3	7	11	6	12
2	6	4	1	3
3	4	4	6	18
2	5	5	8	11
10	31	33	8	10
6	10	5	15	12
3	5	6	13	12
7	5	3	1	1
1	1	2	2	1
2	1	1	2	6
1	1	3	1	1
4	11	5	3	10
4	2	5	17	18
8	7	4	4	4
12	9	10	10	8
5	10	4	1	8
6	10	8	41	60
3	2	2	2	2
9	7	9	7	7
2	1	9	26	67
2	2	1	4	4
7	4	2	2	14
11	14	9	7	9
7	2	2	2	10
2	7	5	12	44
3	1	5	45	77
19	15	10	10	11
3	12	2	62	69
2	2	3	7	3
1	2	2	6	15
2	3	5	17	21
7	27	70	59	64
15	24	35	48	70
8	2	4	6	3
7	9	6	5	7
1	3	5	46	44
16	16	12	10	10
11	5	7	5	14
9	4	4	5	13
3	3	2	3	6
2	9	8	1	13
3	4	4	20	32
6	2	4	2	7
5	13	7	9	8
3	2	3	8	6
5	3	8	22	56
8	10	11	8	9
2	1	2	22	47
1	3	3	2	4
11	13	11	8	10
10	24	25	26	25
13	8	6	9	6
8	5	6	1	3
13	4	12	6	28
12	18	8	6	15
5	5	4	4	13
9	3	7	3	5
14	8	13	58	57
3	2	2	1	3
8	21	29	61	76
2	5	5	7	7
5	10	9	19	30
5	1	2	1	11
2	2	3	12	41
15	4	5	9	15
3	3	3	5	11
4	3	4	1	5
4	2	1	8	21
2	2	2	1	9
9	1	6	1	9
8	7	9	6	2
6	6	4	3	4
3	2	1	1	3
7	2	4	2	6
9	12	16	23	6
5	6	4	6	10
10	10	8	11	10
6	6	5	10	21
2	2	5	4	2
4	9	6	1	8
7	5	15	66	67
15	13	17	21	47
11	12	9	11	65
8	4	11	10	9
9	7	3	32	57
8	2	1	2	11
4	6	6	7	14
7	8	1	6	3
16	9	12	6	14
7	2	10	2	3
11	3	2	5	1
2	2	5	2	4
3	6	6	9	29
5	5	1	2	8
3	9	5	2	4
7	3	5	17	22
8	1	5	7	10
3	1	5	1	2
9	7	6	5	9
6	3	1	4	3
4	1	2	4	3
3	1	4	1	7
17	8	5	13	17
10	10	4	3	5
7	8	9	5	7
3	6	2	3	11
8	4	3	7	12
3	1	2	3	2
5	3	4	5	21
4	1	6	38	67
5	2	1	1	10
